# Supplementary material for: Negative and positive externalities in intergroup conflict: exposure to the opportunity to help the outgroup reduces the inclination to harm it
Source: Front Psychol. 2015 Oct 31;6:1594. doi: 10.3389/fpsyg.2015.01594 (PMC4628119; doi:10.3389/fpsyg.2015.01594)
Supplement: Supplementary file 2 [file DataSheet1.XLSX]

## Sheet: all_data
Subject	Seat	Date	hour	N	first	condition	Gender	age	group	pos_kept	pos_A	pos_B	pos_sum	neg_kept	neg_A	neg_B	neg_sum	groupness_1	groupness_2	groupness_3	groupness_4	pos_kept_est_in_group	pos_A_est_in_group	pos_B_est_in_group	pos_sum_est_in_group	neg_kept_est_in_group	neg_A_est_in_group	neg_B_est_in_group	neg_sum_est_in_group	pos_kept_est_out_group	pos_A_est_out_group	pos_B_est_out_group	pos_sum_est_out_group	neg_kept_est_out_group	neg_A_est_out_group	neg_B_est_out_group	neg_sum_est_out_group	svo_1	svo_2	svo_3	svo_4	svo_5	svo_6	svo_7	svo_8	svo_9	svo_type_1	svo_type_2	svo_type_3
1	1	2010-01-02	14:25:00	6	G	N_6_G	f	21	circles	3	2	5	10	8	2	0	10	5	4	6	6	6	2	2	10	8	2	0	10	4	2	4	10	5	5	0	10	B	A	C	B	A	C	B	A	C	IND	IND	IND
2	2	2010-01-02	14:25:00	6	G	N_6_G	f	25	triangles	2	1	7	10	4	1	5	10	5	4	5	5	6	2	2	10	4	2	4	10	5	1	4	10	4	1	5	10	C	A	A	B	B	A	A	C	C	PS	IND	PS
3	3	2010-01-02	14:25:00	6	G	N_6_G	f	24	circles	10	0	0	10	10	0	0	10	2	2	2	2	9	1	0	10	8	1	1	10	9	1	0	10	8	1	1	10	B	A	C	B	A	C	B	A	C	IND	IND	IND
4	4	2010-01-02	14:25:00	6	G	N_6_G	m	25	triangles	1	0	9	10	5	5	0	10	6	6	6	6	6	4	0	10	4	0	6	10	6	4	0	10	4	0	6	10	C	B	A	C	B	A	A	C	B	PS	PS	PS
5	5	2010-01-02	14:25:00	6	G	N_6_G	f	25	circles	4	0	6	10	4	6	0	10	6	5	6	7	5	2	3	10	5	4	1	10	5	2	3	10	5	4	1	10	B	A	C	B	A	C	B	A	C	IND	IND	IND
6	6	2010-01-02	14:25:00	6	G	N_6_G	m	24	triangles	4	3	3	10	4	5	1	10	6	3	6	6	5	2	3	10	5	3	2	10	5	2	3	10	5	3	2	10	C	B	C	C	B	A	A	C	B	PS	PS	IND
7	7	2010-01-02	14:25:00	6	G	N_6_G	m	24	triangles	6	2	2	10	6	4	0	10	3	2	3	7	5	2	3	10	6	3	1	10	5	3	2	10	6	3	1	10	C	B	A	C	B	A	A	C	B	PS	PS	PS
8	8	2010-01-02	14:25:00	6	G	N_6_G	m	23	triangles	0	0	10	10	0	10	0	10	7	7	7	7	1	4	5	10	4	3	3	10	3	4	3	10	4	3	3	10	C	B	A	C	B	A	A	C	B	PS	PS	PS
9	9	2010-01-02	14:25:00	6	G	N_6_G	m	24	circles	5	0	5	10	5	5	0	10	5	5	5	6	5	1	4	10	6	3	1	10	5	1	4	10	6	3	1	10	C	B	A	C	B	A	A	C	B	PS	PS	PS
10	10	2010-01-02	14:25:00	6	G	N_6_G	m	25	circles	6	0	4	10	6	4	0	10	5	4	5	6	6	3	1	10	6	1	3	10	5	1	4	10	6	3	1	10	C	A	C	B	A	C	C	A	C	PS	IND	IND
11	11	2010-01-02	14:25:00	6	G	N_6_G	m	24	circles	10	0	0	10	10	0	0	10	1	1	1	1	7	0	3	10	9	1	0	10	7	0	3	10	9	1	0	10	C	B	A	C	B	A	A	C	B	PS	PS	PS
12	12	2010-01-02	14:25:00	6	G	N_6_G	m	23	triangles	10	0	0	10	7	3	0	10	5	5	5	5	6	0	4	10	6	2	2	10	6	0	4	10	6	2	2	10	C	B	A	C	B	A	A	C	B	PS	PS	PS
13	1	2010-01-02	12:25:00	6	Y	N_6_Y	m	24	circles	7	0	3	10	6	3	1	10	3	3	3	5	4	4	2	10	5	5	0	10	5	1	4	10	5	4	1	10	C	B	C	B	B	C	A	C	B	PS	PS	IND
14	2	2010-01-02	12:25:00	6	Y	N_6_Y	f	26	triangles	2	0	8	10	8	1	1	10	3	2	2	3	5	2	3	10	6	3	1	10	5	2	3	10	6	3	1	10	C	B	A	C	B	A	A	C	B	PS	PS	PS
15	3	2010-01-02	12:25:00	6	Y	N_6_Y	f	27	circles	3	2	5	10	5	3	2	10	4	3	4	4	4	3	3	10	5	3	2	10	5	3	2	10	4	3	3	10	C	B	A	C	B	A	A	C	B	PS	PS	PS
16	4	2010-01-02	12:25:00	6	Y	N_6_Y	m	29	triangles	5	0	5	10	6	4	0	10	5	4	4	5	8	2	0	10	8	0	2	10	8	1	1	10	8	0	2	10	B	A	C	B	A	C	B	A	C	IND	IND	IND
17	5	2010-01-02	12:25:00	6	Y	N_6_Y	f	22	circles	5	0	5	10	10	0	0	10	1	1	4	7	7	0	3	10	10	0	0	10	7	0	3	10	10	0	0	10	B	A	C	B	A	C	B	A	C	IND	IND	IND
18	6	2010-01-02	12:25:00	6	Y	N_6_Y	f	26	circles	7	1	2	10	8	2	0	10	6	3	3	7	6	2	2	10	6	2	2	10	6	2	2	10	6	2	2	10	C	B	A	C	B	A	A	C	B	PS	PS	PS
19	7	2010-01-02	12:25:00	6	Y	N_6_Y	m	24	triangles	5	2	3	10	6	4	0	10	6	6	6	6	7	2	1	10	6	2	2	10	7	2	1	10	6	1	3	10	C	B	A	C	B	A	A	C	B	PS	PS	PS
20	8	2010-01-02	12:25:00	6	Y	N_6_Y	m	24	circles	5	1	4	10	5	5	0	10	6	4	7	6	4	3	3	10	5	5	0	10	4	3	3	10	5	5	0	10	C	B	A	C	B	A	B	C	B	PS	PS	PS
21	9	2010-01-02	12:25:00	6	Y	N_6_Y	m	28	triangles	4	0	6	10	4	6	0	10	5	5	5	5	4	1	5	10	4	5	1	10	4	1	5	10	4	5	1	10	C	B	A	C	B	A	A	C	B	PS	PS	PS
22	10	2010-01-02	12:25:00	6	Y	N_6_Y	m	25	circles	8	1	1	10	8	2	0	10	4	3	3	6	6	1	3	10	7	2	1	10	6	3	1	10	7	2	1	10	C	A	A	B	B	C	A	C	B	PS	IND	PS
23	11	2010-01-02	12:25:00	6	Y	N_6_Y	f	24	triangles	5	2	3	10	6	3	1	10	5	2	3	6	5	3	2	10	6	2	2	10	5	3	2	10	6	2	2	10	C	B	A	C	B	A	A	C	B	PS	PS	PS
24	12	2010-01-02	12:25:00	6	Y	N_6_Y	m	25	triangles	10	0	0	10	10	0	0	10	1	1	1	4	8	1	1	10	5	5	0	10	8	1	1	10	5	5	0	10	B	A	C	B	A	C	B	A	C	IND	IND	IND
25	1	2010-12-08	12:25:00	3	Y	N_3_Y	m		diamonds	2	0	8	10	0	10	0	10	7	7	7	7	3	1	6	10	2	7	1	10	2	1	7	10	1	8	1	10	C	B	A	C	B	A	A	C	B	PS	PS	PS
26	2	2010-12-08	12:25:00	3	Y	N_3_Y	m		triangles	6	0	4	10	6	4	0	10	5	4	4	4	7	0	3	10	8	2	0	10	7	0	3	10	8	2	0	10	B	A	C	B	A	C	B	A	C	IND	IND	IND
27	3	2010-12-08	12:25:00	3	Y	N_3_Y	f		squares	5	0	5	10	5	5	0	10	4	3	4	5	8	0	2	10	8	2	0	10	8	0	2	10	8	2	0	10	B	A	C	B	C	C	B	B	C	IND	IND	IND
28	4	2010-12-08	12:25:00	3	Y	N_3_Y	f		triangles	6	4	0	10	5	2	3	10	4	4	4	4	6	2	2	10	3	5	2	10	6	2	2	10	4	2	4	10	B	A	C	B	A	C	B	A	C	IND	IND	IND
29	5	2010-12-08	12:25:00	3	Y	N_3_Y	f		diamonds	6	0	4	10	10	0	0	10	6	6	7	5	7	2	1	10	7	1	2	10	6	3	1	10	7	1	2	10	B	A	C	B	A	C	B	A	B	IND	IND	IND
30	6	2010-12-08	12:25:00	3	Y	N_3_Y	f		circles	0	0	10	10	5	5	0	10	5	4	4	7	5	0	5	10	5	5	0	10	5	0	5	10	5	5	0	10	C	B	A	C	B	A	A	C	C	PS	PS	PS
31	7	2010-12-08	12:25:00	3	Y	N_3_Y	m		triangles	5	0	5	10	7	3	0	10	5	5	5	5	6	2	2	10	6	3	1	10	6	2	2	10	6	3	1	10	C	B	A	C	B	A	A	C	B	PS	PS	PS
32	8	2010-12-08	12:25:00	3	Y	N_3_Y	m		squares	10	0	0	10	10	0	0	10	1	1	1	1	6	0	4	10	6	2	2	10	6	0	4	10	6	2	2	10	B	A	C	B	A	C	B	A	C	IND	IND	IND
33	9	2010-12-08	12:25:00	3	Y	N_3_Y	f		diamonds	10	0	0	10	10	0	0	10	4	3	4	3	10	0	0	10	10	0	0	10	10	0	0	10	10	0	0	10	B	B	A	B	B	C	B	C	C	IND	PS	PS
34	10	2010-12-08	12:25:00	3	Y	N_3_Y	f		circles	5	3	2	10	5	3	2	10	5	5	5	6	4	4	2	10	5	2	3	10	4	4	2	10	5	2	3	10	C	B	A	C	B	A	A	C	B	PS	PS	PS
35	11	2010-12-08	12:25:00	3	Y	N_3_Y	f		squares	5	2	3	10	7	2	1	10	4	3	4	5	6	3	1	10	6	2	2	10	5	2	3	10	6	2	2	10	C	A	C	C	A	C	A	A	C	PS	IND	IND
36	12	2010-12-08	12:25:00	3	Y	N_3_Y	f		circles	2	0	8	10	1	9	0	10	5	2	4	3	5	3	2	10	4	4	2	10	5	3	2	10	4	4	2	10	C	B	A	C	B	A	A	C	B	PS	PS	PS
37	1	2010-12-12	14:25:00	3	G	N_3_G	m	24	triangles	10	0	0	10	0	0	10	10	6	6	6	6	5	0	5	10	10	0	0	10	0	0	10	10	10	0	0	10	C	B	A	C	B	A	A	C	B	PS	PS	PS
38	2	2010-12-12	15:25:00	3	G	N_3_G	m	24	squares	5	5	0	10	0	0	10	10	6	6	6	6	5	5	0	10	3	3	4	10	5	5	0	10	3	3	4	10	C	B	A	C	B	A	A	C	B	PS	PS	PS
39	3	2010-12-12	16:25:00	3	G	N_3_G	f	23	circles	5	5	0	10	5	0	5	10	7	7	7	7	5	0	5	10	5	5	0	10	5	0	5	10	5	5	0	10	C	B	A	C	B	A	A	C	B	PS	PS	PS
40	4	2010-12-12	17:25:00	3	G	N_3_G	f	22	diamonds	5	5	0	10	5	0	5	10	6	6	5	7	6	1	3	10	6	2	2	10	4	2	4	10	6	2	2	10	C	B	C	C	A	C	B	A	C	PS	PS	IND
41	5	2010-12-12	18:25:00	3	G	N_3_G	f	25	triangles	10	0	0	10	8	0	2	10	5	4	5	7	7	0	3	10	8	2	0	10	7	0	3	10	8	2	0	10	B	A	C	B	A	C	B	A	C	IND	IND	IND
42	6	2010-12-12	19:25:00	3	G	N_3_G	f	20	circles	5	3	2	10	5	2	3	10	4	5	4	5	5	1	4	10	5	4	1	10	6	2	2	10	6	3	1	10	B	B	A	B	A	C	A	C	C	IND	PS	PS
43	7	2010-12-12	20:25:00	3	G	N_3_G	f	23	squares	9	1	0	10	9	0	1	10	2	2	2	2	8	1	1	10	9	1	0	10	8	1	1	10	9	1	0	10	B	A	C	B	A	C	B	A	C	IND	IND	IND
44	8	2010-12-12	21:25:00	3	G	N_3_G	m	24	circles	5	5	0	10	0	0	10	10	7	6	6	6	7	1	2	10	6	2	2	10	7	1	2	10	6	2	2	10	C	B	A	C	B	A	A	C	B	PS	PS	PS
45	9	2010-12-12	22:25:00	3	G	N_3_G	f	23	diamonds	10	0	0	10	10	0	0	10	1	1	1	4	6	2	2	10	5	4	1	10	6	2	2	10	5	4	1	10	B	A	C	C	B	A	A	C	C	IND	IND	IND
46	10	2010-12-12	23:25:00	3	G	N_3_G	m	20	triangles	7	2	1	10	8	0	2	10	4	4	4	5	6	2	2	10	6	0	4	10	5	2	3	10	5	4	1	10	C	A	A	B	B	C	A	A	B	PS	IND	PS
47	11	2010-12-12	00:25:00	3	G	N_3_G	f	23	squares	4	3	3	10	8	0	2	10	4	3	4	5	7	1	2	10	6	2	2	10	7	1	2	10	6	2	2	10	C	B	A	C	B	A	A	C	B	PS	PS	PS
48	12	2010-12-12	01:25:00	3	G	N_3_G	m	26	diamonds	4	2	4	10	7	2	1	10	5	5	5	5	6	1	3	10	6	3	1	10	7	3	0	10	6	0	4	10	B	A	C	B	A	C	A	C	B	IND	IND	IND
49	1	2010-12-12	12:25:00	6	G	N_6_G	m	22	triangles	7	3	0	10	8	0	2	10	3	2	2	7	7	1	2	10	6	3	1	10	6	1	3	10	7	2	1	10	B	A	C	B	A	C	B	A	C	IND	IND	IND
50	2	2010-12-12	12:25:00	6	G	N_6_G	m	26	triangles	5	5	0	10	5	4	1	10	4	4	4	4	4	4	2	10	4	5	1	10	4	3	3	10	4	5	1	10	A	C	B	A	C	B	C	B	A	COMP	COMP	COMP
51	3	2010-12-12	12:25:00	6	G	N_6_G	f	24	triangles	10	0	0	10	10	0	0	10	3	2	2	3	10	0	0	10	10	0	0	10	10	0	0	10	10	0	0	10	B	A	C	B	A	C	B	A	C	IND	IND	IND
52	4	2010-12-12	12:25:00	6	G	N_6_G	m	32	circles	10	0	0	10	10	0	0	10	2	2	2	5	6	2	2	10	6	4	0	10	6	2	2	10	6	4	0	10	C	B	A	B	B	A	A	C	B	PS	PS	PS
53	5	2010-12-12	12:25:00	6	G	N_6_G	m	27	triangles	10	0	0	10	10	0	0	10	1	1	1	4	7	1	2	10	7	2	1	10	7	1	2	10	7	2	1	10	C	B	A	C	B	A	A	C	B	PS	PS	PS
54	6	2010-12-12	12:25:00	6	G	N_6_G	m	25	circles	8	2	0	10	8	0	2	10	2	2	2	2	9	0	1	10	9	1	0	10	9	1	0	10	9	0	1	10	C	B	A	C	B	A	A	C	B	PS	PS	PS
55	7	2010-12-12	12:25:00	6	G	N_6_G	m	22	circles	10	0	0	10	10	0	0	10	1	1	1	1	10	0	0	10	10	0	0	10	10	0	0	10	10	0	0	10	B	A	C	B	A	C	B	A	C	IND	IND	IND
56	8	2010-12-12	12:25:00	6	G	N_6_G	f	21	circles	10	0	0	10	7	2	1	10	4	2	3	3	8	1	1	10	9	0	1	10	7	2	1	10	8	1	1	10	B	A	C	B	A	C	B	A	C	IND	IND	IND
57	9	2010-12-12	12:25:00	6	G	N_6_G	f	23	triangles	10	0	0	10	8	0	2	10	1	1	1	6	7	2	1	10	7	2	1	10	7	1	2	10	9	0	1	10	B	A	C	B	A	C	B	A	C	IND	IND	IND
58	10	2010-12-12	12:25:00	6	G	N_6_G	f	24	circles	8	2	0	10	8	1	1	10	3	2	2	3	6	3	1	10	5	3	2	10	6	3	1	10	5	3	2	10	C	B	A	C	B	A	A	C	B	PS	PS	PS
59	11	2010-12-12	12:25:00	6	G	N_6_G	f	24	circles	10	0	0	10	8	0	2	10	2	3	3	3	6	0	4	10	7	1	2	10	7	0	3	10	6	3	1	10	B	B	A	B	B	A	A	C	B	IND	PS	PS
60	12	2010-12-12	12:25:00	6	G	N_6_G	m	24	triangles	2	4	4	10	3	3	4	10	5	5	6	6	3	5	2	10	3	3	4	10	3	6	1	10	3	4	3	10	C	B	A	C	B	A	A	C	C	PS	PS	PS
61	1	2010-12-13	10:25:00	3	Y	N_3_Y	f	22	circles	4	4	2	10	6	4	0	10	6	5	4	6	6	2	2	10	6	4	0	10	5	3	2	10	6	3	1	10	C	B	A	B	B	A	A	C	C	PS	PS	PS
62	2	2010-12-13	10:25:00	3	Y	N_3_Y	f	23	triangles	5	3	2	10	8	2	0	10	4	1	3	6	6	2	2	10	5	5	0	10	6	2	2	10	6	4	0	10	B	A	C	B	A	C	B	A	B	IND	IND	IND
63	3	2010-12-13	10:25:00	3	Y	N_3_Y	f	23	circles	10	0	0	10	10	0	0	10	1	1	1	1	5	5	0	10	1	0	9	10	0	5	5	10	1	0	9	10	B	A	C	B	A	C	B	A	C	IND	IND	IND
64	4	2010-12-13	10:25:00	3	Y	N_3_Y	f	25	triangles	6	1	3	10	7	3	0	10	7	6	6	7	7	2	1	10	8	2	0	10	7	2	1	10	8	2	0	10	C	B	A	B	B	A	A	C	C	PS	PS	PS
65	5	2010-12-13	10:25:00	3	Y	N_3_Y	m	26	squares	8	0	2	10	8	2	0	10	5	4	5	5	7	0	3	10	7	3	0	10	7	0	3	10	7	3	0	10	B	A	C	B	A	C	B	A	C	IND	IND	IND
66	6	2010-12-13	10:25:00	3	Y	N_3_Y	f	24	diamonds	0	0	10	10	0	10	0	10	7	7	7	7	0	0	10	10	0	10	0	10	0	0	10	10	0	10	0	10	C	B	A	C	B	A	A	C	B	PS	PS	PS
67	7	2010-12-13	10:25:00	3	Y	N_3_Y	m	29	circles	4	4	2	10	5	4	1	10	6	5	5	6	4	4	2	10	5	3	2	10	5	5	0	10	6	2	2	10	B	C	C	A	A	C	C	A	C	IND	COMP	IND
68	8	2010-12-13	10:25:00	3	Y	N_3_Y	m	25	diamonds	2	4	4	10	4	4	2	10	5	5	5	5	3	3	4	10	3	3	4	10	3	3	4	10	3	3	4	10	C	B	A	C	B	A	A	C	B	PS	PS	PS
69	9	2010-12-13	10:25:00	3	Y	N_3_Y	m	23	triangles	0	0	10	10	0	10	0	10	5	6	6	7	3	4	3	10	3	7	0	10	4	3	3	10	5	5	0	10	C	B	A	C	B	A	A	C	B	PS	PS	PS
70	10	2010-12-13	10:25:00	3	Y	N_3_Y	f	32	squares	8	2	0	10	8	1	1	10	7	5	5	7	5	3	2	10	5	4	1	10	5	3	2	10	5	4	1	10	C	B	A	C	B	A	A	C	B	PS	PS	PS
71	11	2010-12-13	10:25:00	3	Y	N_3_Y	m	26	diamonds	0	0	10	10	10	0	0	10	6	6	6	6	2	2	6	10	6	2	2	10	2	2	6	10	6	3	1	10	C	B	A	C	B	A	A	C	B	PS	PS	PS
72	12	2010-12-13	10:25:00	3	Y	N_3_Y	f	25	squares	9	0	1	10	8	2	0	10	3	3	4	4	10			10	8	0	2	10	10	0	0	10	5	0	5	10	B	B	C	B	B	C	B	A	C	IND	PS	IND
73	1	2010-12-13	12:25:00	6	Y	N_6_Y	m	23	triangles	4	2	4	10	6	3	1	10	5	4	4	4	4	4	2	10	5	4	1	10	4	4	2	10	5	4	1	10	C	B	A	C	B	A	A	C	B	PS	PS	PS
74	2	2010-12-13	12:25:00	6	Y	N_6_Y	f	25	triangles	10	0	0	10	10	0	0	10	1	1	1	1	10	0	0	10	10	0	0	10	10	0	0	10	10	0	0	10	B	A	C	B	A	C	B	A	C	IND	IND	IND
75	3	2010-12-13	12:25:00	6	Y	N_6_Y	f	19	circles	7	2	1	10	8	1	1	10	5	6	5	5	6	2	2	10	7	2	1	10	6	2	2	10	6	3	1	10	B	B	A	B	B	A	A	C	B	IND	PS	PS
76	4	2010-12-13	12:25:00	6	Y	N_6_Y	f	24	circles	3	0	7	10	4	6	0	10	6	6	6	6	4	1	5	10	5	4	1	10	4	1	5	10	5	4	1	10	B	A	A	B	B	A	A	C	B	IND	IND	PS
77	5	2010-12-13	12:25:00	6	Y	N_6_Y	m	25	circles	6	2	2	10	7	1	2	10	3	2	3	3	6	2	2	10	5	2	3	10	5	2	3	10	6	1	3	10	C	B	A	B	B	C	A	A	B	PS	PS	PS
78	6	2010-12-13	12:25:00	6	Y	N_6_Y	m	24	triangles	10	0	0	10	10	0	0	10	2	1	2	3	7	1	2	10	9	1	0	10	7	1	2	10	9	1	0	10	B	A	C	B	A	C	B	A	C	IND	IND	IND
79	7	2010-12-13	12:25:00	6	Y	N_6_Y	m	23	circles	5	0	5	10	5	5	0	10	6	1	4	4	6	0	4	10	6	4	0	10	6	0	4	10	6	4	0	10	C	B	A	C	B	A	A	C	B	PS	PS	PS
80	8	2010-12-13	12:25:00	6	Y	N_6_Y	m	24	circles	6	0	4	10	6	4	0	10	5	5	5	5	5	3	2	10	4	3	3	10	5	3	2	10	4	3	3	10	C	B	A	C	B	A	A	C	B	PS	PS	PS
81	9	2010-12-13	12:25:00	6	Y	N_6_Y	f	35	triangles	0	0	10	10	4	6	0	10	7	6	7	7	2	0	8	10	4	6	0	10	2	0	8	10	4	6	0	10	C	B	A	C	B	A	A	C	B	PS	PS	PS
82	10	2010-12-13	12:25:00	6	Y	N_6_Y	m	27	circles	3	2	5	10	2	8	0	10	6	5	6	6	4	3	3	10	3	5	2	10	4	3	3	10	3	5	2	10	C	B	A	C	B	A	A	C	B	PS	PS	PS
83	11	2010-12-13	12:25:00	6	Y	N_6_Y	m	24	triangles	5	1	4	10	7	3	0	10	5	2	4	5	7	1	2	10	6	3	1	10	6	2	2	10	7	2	1	10	C	B	A	C	B	C	A	C	B	PS	PS	PS
84	12	2010-12-13	12:25:00	6	Y	N_6_Y	f	24	triangles	10	0	0	10	10	0	0	10	1	1	1	2	8	0	2	10	8	2	0	10	8	0	2	10	8	2	0	10	B	A	C	B	A	C	B	A	C	IND	IND	IND
85	1	2010-12-14	12:25:00	6	G	N_6_G	m	25	circles	10	0	0	10	10	0	0	10	1	1	1	5	8	2	0	10	8	0	2	10	8	0	2	10	8	2	0	10	B	B	A	B	B	A	A	C	B	IND	PS	PS
86	2	2010-12-14	12:25:00	6	G	N_6_G	f	21	triangles	5	0	5	10	6	4	0	10	6	4	4	7	5	3	2	10	7	3	0	10	5	3	2	10	7	3	0	10	C	B	A	C	B	A	A	C	B	PS	PS	PS
87	3	2010-12-14	12:25:00	6	G	N_6_G	f	22	circles	6	0	4	10	7	3	0	10	5	5	4	7	7	2.5	0.5	10	7	0.5	2.5	10	7	2.5	0.5	10	7	0.5	2.5	10	C	B	A	B	B	C	A	C	B	PS	PS	PS
88	4	2010-12-14	12:25:00	6	G	N_6_G	m	28	circles	10	0	0	10	10	0	0	10	1	1	1	7				0				0				0				0	B	A	C	B	A	C	B	A	C	IND	IND	IND
89	5	2010-12-14	12:25:00	6	G	N_6_G	m	23	circles	0	0	10	10	10	0	0	10	4	4	4	6	0	0	10	10	10	0	0	10	0	0	10	10	10	0	0	10	B	A	C	B	A	C	B	A	C	IND	IND	IND
90	6	2010-12-14	12:25:00	6	G	N_6_G	f	23	circles	3	2	5	10	5	3	2	10	4	4	5	3	5	2	3	10	5	2	3	10	5	2	3	10	5	2	3	10	C	B	A	C	B	A	A	C	B	PS	PS	PS
91	7	2010-12-14	12:25:00	6	G	N_6_G	m	24	triangles	7	0	3	10	10	0	0	10	5	3	4	6	6	0	4	10	7	3	0	10	7	0	3	10	6	4	0	10	B	A	C	B	A	C	B	A	C	IND	IND	IND
92	8	2010-12-14	12:25:00	6	G	N_6_G	f	23	triangles	0	0	10	10	0	0	10	10	4	4	4	4	0	0	10	10	1	4	5	10	0	0	10	10	1	4	5	10	C	B	A	C	B	A	A	C	B	PS	PS	PS
93	9	2010-12-14	12:25:00	6	G	N_6_G	f	24	triangles	5	0	5	10	5	3	2	10	5	3	5	5	4	1	5	10	5	4	1	10	5	2	3	10	6	1	3	10	C	B	C	B	B	A	A	C	C	PS	PS	IND
94	10	2010-12-14	12:25:00	6	G	N_6_G	m	24	circles	5	0	5	10	6	2	2	10	2	2	2	4				0	5	1	4	10				0	5	0	5	10	B	A	C	B	A	C	B	A	C	IND	IND	IND
95	11	2010-12-14	12:25:00	6	G	N_6_G	m	24	triangles	1	0	9	10	2	7	1	10	6	4	5	7	2	0	8	10	2	7	1	10	2	0	8	10	2	7	1	10	B	A	C	B	A	C	B	A	C	IND	IND	IND
96	12	2010-12-14	12:25:00	6	G	N_6_G	f	26	triangles	6	2	2	10	6	2	2	10	4	3	3	3	8	1	1	10	7	1	2	10	8	1	1	10	7	1	2	10	B	A	C	B	A	C	B	A	C	IND	IND	IND
97	1	2010-12-15	16:25:00	3	G	N_3_G	f	23	squares	6	0	4	10	3	5	2	10	5	3	4	5	6	1	3	10	5	2	3	10	6	1	3	10	5	2	3	10	B	A	C	B	A	C	B	A	C	IND	IND	IND
98	2	2010-12-15	16:25:00	3	G	N_3_G	f	22	circles	5	3	2	10	6	3	1	10	4	4	5	5	4	3	3	10	5	3	2	10	4	3	3	10	5	3	2	10	C	A	C	B	A	C	A	A	C	PS	IND	IND
99	3	2010-12-15	16:25:00	3	G	N_3_G	f	25	diamonds	10	0	0	10	10	0	0	10	5	2	3	3	8	2	0	10	8	2	0	10	8	2	0	10	8	2	0	10	C	B	A	C	B	A	A	C	B	PS	PS	PS
100	4	2010-12-15	16:25:00	3	G	N_3_G	f	21	circles	6	2	2	10	8	2	0	10	2	3	2	3	9	1	0	10	7	3	0	10	8	1	1	10	7	3	0	10	C	B	A	C	B	A	A	C	B	PS	PS	PS
101	5	2010-12-15	16:25:00	3	G	N_3_G	f	23	triangles	4	3	3	10	5	3	2	10	3	2	3	5	5	3	2	10	4	4	2	10	5	3	2	10	5	3	2	10	B	B	C	B	A	C	B	A	C	IND	PS	IND
102	6	2010-12-15	16:25:00	3	G	N_3_G	m	27	diamonds	6	0	4	10	7	3	0	10	3	2	2	3	7	2	1	10	7	3	0	10	6	1	3	10	7	3	0	10	B	B	A	B	B	A	B	C	C	IND	PS	PS
103	7	2010-12-15	16:25:00	3	G	N_3_G	m	27	triangles	10	0	0	10	10	0	0	10	5	6	6	6	7	2	1	10	8	1	1	10	6	2	2	10	6	0	4	10	B	A	C	B	A	C	B	A	B	IND	IND	IND
104	8	2010-12-15	16:25:00	3	G	N_3_G	f	22	diamonds	7	0	3	10	8	2	0	10	5	5	5	5	6	1	3	10	7	2	1	10	6	1	3	10	7	2	1	10	B	A	C	B	A	C	B	A	C	IND	IND	IND
105	9	2010-12-15	16:25:00	3	G	N_3_G	m	24	squares	10	0	0	10	10	0	0	10	5	4	6	7	9	0	1	10	9	1	0	10	9	0	1	10	9	1	0	10	B	A	C	B	A	C	B	A	C	IND	IND	IND
106	10	2010-12-15	16:25:00	3	G	N_3_G	m	26	triangles	0	0	10	10	10	0	0	10	5	4	5	5	3	0	7	10	5	5	0	10	3	0	7	10	5	5	0	10	C	B	A	C	B	A	A	C	B	PS	PS	PS
107	11	2010-12-15	16:25:00	3	G	N_3_G	f	24	circles	7	1	2	10	8	2	0	10	6	5	6	6	6	2	2	10	5	3	2	10	6	2	2	10	5	3	2	10	B	B	A	B	B	C	A	C	C	IND	PS	PS
108	12	2010-12-15	16:25:00	3	G	N_3_G	m	23	squares	5	0	5	10	5	5	0	10	5	5	5	5	7	0	3	10	7	3	0	10	7	3	0	10	7	0	3	10	C	B	A	C	B	A	A	C	B	PS	PS	PS
109	1	2010-12-15	14:25:00	6	Y	N_6_Y	m	24	circles	3	0	7	10	4	2	4	10	7	5	6	5	5	3	2	10	4	3	3	10	5	3	2	10	4	3	3	10	B	B	A	B	A	C	A	C	C	IND	PS	PS
110	2	2010-12-15	14:25:00	6	Y	N_6_Y	f	20	triangles	7	2	1	10	8	2	0	10	3	2	2	2	6	3	1	10	6	3	1	10	5	3	2	10	4	3	3	10	B	A	C	B	A	B	B	A	B	IND	IND	IND
111	3	2010-12-15	14:25:00	6	Y	N_6_Y	f	22	circles	8	0	2	10	7	1	2	10	3	3	3	6	7	1	2	10	7	2	1	10	7	1	2	10	7	2	1	10	B	A	C	B	A	C	A	C	B	IND	IND	IND
112	4	2010-12-15	14:25:00	6	Y	N_6_Y	f	22	circles	5	3	2	10	4	5	1	10	5	3	4	5	5	3	2	10	4	3	3	10	5	3	2	10	4	3	3	10	C	B	A	C	B	A	A	C	B	PS	PS	PS
113	5	2010-12-15	14:25:00	6	Y	N_6_Y	f	22	triangles	3	0	7	10	2	8	0	10	7	6	7	6	4	1	5	10	5	4	1	10	4	3	3	10	5	3	2	10	C	B	A	C	B	A	A	C	B	PS	PS	PS
114	6	2010-12-15	14:25:00	6	Y	N_6_Y	f	25	triangles	10	0	0	10	10	0	0	10	1	1	1	5	8	0	2	10	8	2	0	10	8	0	2	10	8	2	0	10	B	A	C	B	A	C	B	A	C	IND	IND	IND
115	7	2010-12-15	14:25:00	6	Y	N_6_Y	f	24	triangles	6	2	2	10	5	3	2	10	5	4	5	6	6	3	1	10	5	2	3	10	5	3	2	10	6	1	3	10	B	A	A	B	A	C	A	C	C	IND	IND	PS
116	8	2010-12-15	14:25:00	6	Y	N_6_Y	f	23	circles	4	3	3	10	6	4	0	10	6	5	6	6	5	3	2	10	4	3	3	10	5	3	2	10	4	3	3	10	C	B	A	C	B	A	A	C	B	PS	PS	PS
117	9	2010-12-15	14:25:00	6	Y	N_6_Y	m	24	triangles	10	0	0	10	10	0	0	10	1	1	1	1	5	2	3	10	6	4	0	10	5	3	2	10	6	4	0	10	B	A	C	B	A	C	B	A	C	IND	IND	IND
118	10	2010-12-15	14:25:00	6	Y	N_6_Y	m	33	triangles	2	3	5	10	5	5	0	10	6	6	6	6	3	2	5	10	5	5	0	10	2	3	5	10	5	5	0	10	C	B	A	C	B	A	A	C	B	PS	PS	PS
119	11	2010-12-15	14:25:00	6	Y	N_6_Y	m	25	circles	3	0	7	10	3	7	0	10	7	7	7	7	5	3	2	10	5	4	1	10	5	3	2	10	5	4	1	10	C	B	A	C	B	A	A	C	B	PS	PS	PS
120	12	2010-12-15	14:25:00	6	Y	N_6_Y	f	19	circles	4	4	2	10	1	1	8	10	5	6	6	6	3	3	4	10	2	2	6	10	5	3	2	10	3	3	4	10	B	A	C	C	A	A	B	C	B	IND	IND	IND
121	1	2010-12-29	14:25:00	3	G	N_3_G	m	23	circles	10	0	0	10	8	2	0	10	2	1	3	4	7	1	2	10	6	3	1	10	8	0	2	10	7	2	1	10	B	A	C	B	B	C	A	C	C	IND	IND	IND
122	2	2010-12-29	14:25:00	3	G	N_3_G	m	33	triangles	7	0	3	10	5	5	0	10	6	5	6	6	7	0	3	10	5	5	0	10	7	0	3	10	5	0	5	10	B	A	C	B	A	C	B	C	C	IND	IND	IND
123	3	2010-12-29	14:25:00	3	G	N_3_G	m	25	squares	2	0	8	10	8	2	0	10	2	2	2	2	5	0	5	10	9	1	0	10	5	0	5	10	9	1	0	10	B	A	C	B	A	C	B	A	C	IND	IND	IND
124	4	2010-12-29	14:25:00	3	G	N_3_G	m	24	triangles	0	0	10	10	6	4	0	10	5	3	5	7	3	0	7	10	5	5	0	10	6	4	0	10	7	0	3	10	B	B	A	C	B	A	A	C	B	IND	PS	PS
125	5	2010-12-29	14:25:00	3	G	N_3_G	f	24	circles	4	1	5	10	5	3	2	10	5	4	5	5	6	1	3	10	7	2	1	10	4	1	5	10	7	2	1	10	C	B	A	C	B	C	A	A	B	PS	PS	PS
126	6	2010-12-29	14:25:00	3	G	N_3_G	f	25	triangles	0	0	10	10	0	10	0	10	6	2	6	6	7	0	3	10	5	5	0	10	0	0	10	10	0	10	0	10	C	B	A	C	B	A	A	C	B	PS	PS	PS
127	7	2010-12-29	14:25:00	3	G	N_3_G	m	23	squares	4	3	3	10	5	5	0	10	6	5	5	7	5	5	0	10	4	4	2	10	4	4	2	10	5	5	0	10	C	B	A	C	B	A	A	C	B	PS	PS	PS
128	8	2010-12-29	14:25:00	3	G	N_3_G	f	23	diamonds	7	0	3	10	5	3	2	10	6	4	6	6	7	1	2	10	7	0	3	10	7	1	2	10	7	0	3	10	B	A	C	C	A	C	A	C	C	IND	IND	IND
129	9	2010-12-29	14:25:00	3	G	N_3_G	m	26	circles	7	1	2	10	6	3	1	10	3	2	2	3	5	2	3	10	5	3	2	10	5	2	3	10	5	3	2	10	B	C	C	B	A	C	B	A	C	IND	COMP	IND
130	10	2010-12-29	14:25:00	3	G	N_3_G	f	27	diamonds	8	1	1	10	7	2	1	10	2	1	3	4	6	2	2	10	9	1	0	10	9	1	0	10	6	3	1	10	B	C	A	B	B	B	B	C	C	IND	COMP	PS
131	11	2010-12-29	14:25:00	3	G	N_3_G	m	28	squares	0	0	10	10	0	10	0	10	6	5	5	6				0				0				0				0	C	B	A	C	B	A	A	C	B	PS	PS	PS
132	12	2010-12-29	14:25:00	3	G	N_3_G	m	25	diamonds	0	0	10	10	0	10	0	10	5	6	4	7	0	0	10	10	2	8	0	10	0	0	10	10	2	8	0	10	C	B	A	C	B	A	A	C	B	PS	PS	PS
133	1	2010-12-29	16:25:00	3	Y	N_3_Y	m	21	diamonds	10	0	0	10	10	0	0	10	1	1	1	1	7	2	1	10	6	1	3	10	7	0	3	10	6	0	4	10	C	A	C	B	A	C	B	A	C	PS	IND	IND
134	2	2010-12-29	16:25:00	3	Y	N_3_Y	f	29	squares	5	0	5	10	5	5	0	10	4	5	4	3	5	3	2	10	6	2	2	10	5	3	2	10	6	2	2	10	C	B	A	C	B	A	A	C	B	PS	PS	PS
135	3	2010-12-29	16:25:00	3	Y	N_3_Y	f	24	circles	5	0	5	10	10	0	0	10	5	4	5	6	6	2	2	10	8	2	0	10	6	2	2	10	8	2	0	10	C	B	A	C	B	A	A	C	B	PS	PS	PS
136	4	2010-12-29	16:25:00	3	Y	N_3_Y	f	22	diamonds	9	0	1	10	7	3	0	10	4	4	4	5	8	2	0	10	7	3	0	10	8	2	0	10	7	3	0	10	C	A	A	C	B	A	B	C	B	PS	IND	PS
137	5	2010-12-29	16:25:00	3	Y	N_3_Y	f	24	triangles	3	4	3	10	5	5	0	10	5	5	5	6	5	3	2	10	6	4	0	10	5	3	2	10	6	4	0	10	C	B	A	C	B	A	A	C	B	PS	PS	PS
138	6	2010-12-29	16:25:00	3	Y	N_3_Y	m	27	circles	8	1	1	10	9	1	0	10	2	2	4	5	7	2	1	10	8	2	0	10	7	2	1	10	8	1	1	10	C	B	A	B	B	A	A	C	B	PS	PS	PS
139	7	2010-12-29	16:25:00	3	Y	N_3_Y	m	25	squares	0	0	10	10	0	10	0	10	7	7	7	7	1	1	8	10	2	8	0	10	1	1	8	10	2	8	0	10	C	B	A	C	B	A	A	C	B	PS	PS	PS
140	8	2010-12-29	16:25:00	3	Y	N_3_Y	f	22	diamonds	5	2	3	10	8	2	0	10	3	3	3	3	5	3	2	10	7	2	1	10	5	3	2	10	6	2	2	10	C	B	A	C	B	C	A	C	B	PS	PS	PS
141	9	2010-12-29	16:25:00	3	Y	N_3_Y	m	26	triangles	10	0	0	10	10	0	0	10	1	1	1	7	6	2	2	10	6	3	1	10	6	2	2	10	6	3	1	10	B	A	C	B	A	C	B	A	C	IND	IND	IND
142	10	2010-12-29	16:25:00	3	Y	N_3_Y	f	24	circles	5	0	5	10	4	6	0	10	5	4	3	5	7	0	3	10	5	2	3	10	7	0	3	10	5	2	3	10	C	B	A	C	B	A	A	C	B	PS	PS	PS
143	11	2010-12-29	16:25:00	3	Y	N_3_Y	f	23	squares	4	0	6	10	5	5	0	10	5	5	5	5	5	0	5	10	5	5	0	10	5	0	5	10	5	5	0	10	C	B	A	C	B	A	A	C	B	PS	PS	PS
144	12	2010-12-29	16:25:00	3	Y	N_3_Y	f	25	triangles	10	0	0	10	10	0	0	10	1	1	1	1	7	3	0	10	5	2	3	10	7	3	0	10	5	2	3	10	B	A	C	B	A	C	B	A	C	IND	IND	IND
[truncated: 10 more columns]
